# Supplementary material for: Extreme lithium isotopic fractionation in three zircon standards (Plešovice, Qinghu and Temora)
Source: Sci Rep. 2015 Nov 23;5:16878. doi: 10.1038/srep16878 (PMC4655365; doi:10.1038/srep16878)
Supplement: Supplementary Appendix Dataset [file srep16878-s1.xls]

## Sheet: Ple
Extreme lithium isotopic fractionation in three Zircon standards (Plešovice, Qinghu and Temora)
Yu-Ya GAO， Xian-Hua LI， William L. GRIFFIN，Yan-Jie Tang，Norman J. PEARSON, Yu LIU，Mei-Fei CHU, Qiu-Li LI, Guo-Qiang TANG, Suzanne Y. O’REILLY
Appendix dataset. SIMS in situ Li isotopes data of three zircon standards
The Plešovice zircon
Name	Time	IP	R1=7Li/	R0=7Li/6Li	X Position	Y Position	distance to rim	δ7Li m(‰)	δ7Li corr (‰)	1se	Li (ppm)	1se	note
20μm
PlesoviceR@01	2013-09-19 02:32:00	26.1992	210770	12.2491	-742	-2913	63.18	17.45	3.12218	1.12844	1.29087	0.019165
PlesoviceR@02	2013-09-19 02:52:00	25.9936	121638	12.2252	-952	-2961	243.02	15.46	1.13696	1.3627	0.750874	0.005973
PlesoviceR@03	2013-09-19 03:31:00	25.6088	111673	12.2525	-1147	-3003	401.27	17.74	3.40875	1.19237	0.699716	0.004342
PlesoviceR@04	2013-09-19 03:51:00	25.3731	107004	12.2312	-1369	-3065	532.66	15.96	1.63617	1.21495	0.67669	0.004918
PlesoviceR@05	2013-09-19 04:10:00	25.2781	102708	12.2411	-1570	-3139	502.03	16.78	2.45601	1.50021	0.651966	0.003888
PlesoviceR@06	2013-09-19 04:30:00	25.2124	111188	12.2363	-1786	-3215	451.38	16.39	2.06146	1.21628	0.707633	0.004969
PlesoviceR@07	2013-09-19 05:09:00	24.7503	94877.7	12.2505	-1968	-3480	390.89	17.57	3.23764	1.22901	0.615101	0.004098
PlesoviceR@08	2013-09-19 05:29:00	24.6245	99356	12.2478	-2134	-3592	283.72	17.34	3.01586	1.46997	0.647424	0.003619
PlesoviceR@09	2013-09-19 05:49:00	24.6769	115634	12.2348	-2269	-3724	212.96	16.27	1.93769	1.29632	0.751895	0.005291
PlesoviceR@10	2013-09-19 06:08:00	24.3862	203814	12.2295	-2449	-3796	50.4	15.82	1.49414	1.34245	1.34107	0.008103
PlesoviceR@12	2013-09-19 07:13:00	24.4624	138308	12.1744	-1521	-3884	66.34	11.25	-3.07767	1.31112	0.907218	0.005884
PlesoviceR@13	2013-09-19 07:32:00	24.1726	95684.8	12.2373	-1558	-3661	292.32	16.47	2.14618	1.25011	0.635159	0.003824
PlesoviceR@14	2013-09-19 07:52:00	24.223	95974.1	12.2396	-1586	-3507	448.84	16.66	2.33225	1.45049	0.635752	0.004232
PlesoviceR@15	2013-09-19 08:31:00	24.1073	96872.4	12.2275	-1614	-3348	610.29	15.66	1.33216	1.36782	0.644783	0.004469
PlesoviceR@16	2013-09-19 08:51:00	23.7971	93667.2	12.2183	-1660	-3030	365.19	14.89	0.564657	1.32211	0.631575	0.004213
PlesoviceR@17	2013-09-19 09:11:00	23.6843	94173.1	12.2244	-1721	-2902	223.4	15.4	1.0755	1.33749	0.638014	0.004551
PlesoviceR@18	2013-09-19 09:30:00	23.6928	289645	12.1388	-1745	-2726	53.78	8.29	-6.03556	1.03588	1.96161	0.019908
PlesoviceR@19	2013-09-20 05:25:00	24.6549	112660	12.1967	-813	-2920	121.22	13.1	3.60933	1.11341	0.783736	0.003999
PlesoviceR@21	2013-09-20 06:05:00	24.6599	124256	12.1833	-2332	-3751	152.83	11.99	2.4913	1.1202	0.864231	0.007555
PlesoviceR@22	2013-09-20 06:24:00	24.1557	102347	12.1771	-2377	-3767	114.89	11.47	1.97714	1.33821	0.726711	0.004348
PlesoviceR@23	2013-09-20 07:04:00	23.7887	242085	12.1334	-1539	-3804	148.34	7.84	-1.65523	1.42772	1.74543	0.027387
PlesoviceR@24	2013-09-20 07:24:00	23.7392	95778.7	12.1984	-1733	-2820	144.02	13.24	3.74805	1.23818	0.692003	0.004201
PlesoviceR@25	2013-09-20 07:43:00	23.8609	316495	12.1012	-1573	-2618	54.38	5.17	-4.32737	0.987276	2.27501	0.014965
plesoviceRr@1	2013-09-22 18:07:00	28.6319	263772	12.4183	-969	-3445	51.17	31.51	0.187503	0.679655	1.20564	0.006416
plesoviceRr@11	2013-09-22 23:46:00	28.6012	188051	12.4238	-1142	-2547	123.03	31.96	0.64103	0.803785	0.860462	0.006734
plesoviceRr@12	2013-09-23 00:06:00	28.5506	174390	12.4225	-1168	-2659	216.43	31.85	0.531386	0.876725	0.799369	0.007623
plesoviceRr@13	2013-09-23 00:45:00	28.4468	169513	12.4241	-1239	-2738	297.64	31.99	0.670932	0.816498	0.779847	0.006679
plesoviceRr@14	2013-09-23 01:04:00	28.4232	160809	12.4304	-1325	-2838	380.19	32.51	1.19091	0.810754	0.740419	0.006157
plesoviceRr@15	2013-09-23 01:24:00	28.4076	150674	12.4322	-1414	-2956	418.93	32.66	1.33959	0.942821	0.694134	0.005978
plesoviceRr@16	2013-09-23 01:44:00	28.3694	147981	12.4263	-1839	-3591	407.91	32.17	0.847857	0.914009	0.682649	0.006183
plesoviceRr@17	2013-09-23 02:23:00	28.3835	133632	12.4432	-1937	-3759	237.58	33.57	2.25329	0.952729	0.616147	0.007432
plesoviceRr@18	2013-09-23 02:42:00	28.3487	196947	12.4278	-1985	-3872	133.83	32.3	0.979097	0.834058	0.909191	0.010702
plesoviceRr@19	2013-09-23 03:02:00	28.2971	160178	12.4323	-1862	-3020	290.94	32.67	1.35205	0.733887	0.7408	0.00606
plesoviceRr@2	2013-09-22 18:26:00	28.6306	155662	12.444	-1655	-3206	526.77	33.64	2.32057	0.879289	0.711528	0.006429
plesoviceRr@20	2013-09-23 03:22:00	28.3077	179207	12.4357	-1950	-2930	180.61	32.95	1.62948	0.782853	0.828499	0.006888
plesoviceRr@21	2013-09-23 04:01:00	28.3007	314176	12.4073	-2074	-2872	50.02	30.59	-0.725363	0.621017	1.45284	0.006628
plesoviceRr@22	2013-09-23 04:20:00	28.2882	152880	12.4305	-1347	-3397	413.32	32.52	1.20171	0.760765	0.707272	0.006196
plesoviceRr@23	2013-09-23 04:40:00	28.2519	162642	12.4316	-1256	-3545	267.72	32.61	1.29142	0.997492	0.753402	0.006652
plesoviceRr@24	2013-09-23 05:00:00	28.242	184384	12.4285	-1177	-3686	135.96	32.35	1.03226	0.776204	0.854412	0.009087
plesoviceRr@3	2013-09-22 20:13:00	28.6849	148962	12.4337	-1748	-3400	560.36	32.78	1.46419	1.03535	0.679612	0.005439
plesoviceRr@4	2013-09-22 20:32:00	28.6739	159102	12.4431	-1763	-3081	370.3	33.57	2.24498	0.778786	0.726157	0.006069
plesoviceRr@5	2013-09-22 20:52:00	28.673	149116	12.4328	-1522	-3035	428.11	32.71	1.38694	0.690847	0.6806	0.00552
plesoviceRr@6	2013-09-22 21:11:00	28.6691	145512	12.4322	-1474	-3270	582.47	32.66	1.33876	0.899516	0.664242	0.004733
plesoviceRr@7	2013-09-22 21:51:00	28.6354	404871	12.2878	-2021	-3961	42.5	20.67	-10.6514	0.650773	1.85035	0.008612
plesoviceRr@8	2013-09-22 22:10:00	28.6936	341950	12.4108	-2194	-3153	52.74	30.88	-0.437133	0.582282	1.55961	0.010028
plesoviceRr@9	2013-09-22 23:07:00	28.6353	236802	12.4322	-1109	-2464	43.6	32.66	1.33793	0.635514	1.08224	0.007869
plesoviceRrr@1	2013-09-23 05:39:00	28.2463	155297	12.407	-754	-2873	45.87	30.57	-0.750282	0.791165	0.719517	0.00491
plesoviceRrr@14	2013-09-23 08:35:00	27.845	136848	12.4166	-1602	-3690	274.18	31.37	0.0454651	0.893182	0.643177	0.006173
plesoviceRrr@2	2013-09-23 05:58:00	28.1773	98959.5	12.4116	-954	-2926	231.27	30.95	-0.372344	0.896399	0.459619	0.001237
plesoviceRrr@3	2013-09-23 06:18:00	28.2125	108359	12.4129	-1149	-2966	404.34	31.06	-0.2627	0.923658	0.502646	0.002015
plesoviceRrr@4	2013-09-23 06:38:00	28.1347	114031	12.4154	-1374	-3029	501.13	31.27	-0.051719	0.917045	0.530421	0.003257
plesoviceRrr@6	2013-09-23 07:17:00	28.0608	116050	12.4232	-1983	-3442	361.91	31.91	0.592853	0.958245	0.541236	0.002319
plesoviceRrr@7	2013-09-23 07:37:00	27.9713	112981	12.4285	-2127	-3551	273.69	32.36	1.03724	1.12508	0.528608	0.003224
plesoviceRrr@8	2013-09-23 07:56:00	27.8912	370120	12.3959	-1589	-3813	151.72	29.65	-1.67062	0.638819	1.73666	0.040727
10μm
pleoviceR-1@1	2014-11-09 06:20:00	11.11	478693	12.46	-1617	-2052	1	35.14	-4.02	0.51	5.985	0.008
pleoviceR-1@10	2014-11-09 08:32:00	10.97	282158	12.51	-1565	-2132	6	38.73	-0.43	0.57	3.573	0.03
pleoviceR-1@2	2014-11-09 06:42:00	10.69	179879	12.47	-1633	-2078	14	35.68	-3.48	0.65	2.338	0.019
pleoviceR-1@4	2014-11-09 07:04:00	10.74	91947.6	12.53	-1667	-2134	45	40.74	1.58	0.82	1.189	0.018
pleoviceR-1@5	2014-11-09 07:15:00	10.78	82368.9	12.48	-1693	-2162	64	36.68	-2.48	0.91	1.062	0.015
pleoviceR-1@6	2014-11-09 07:37:00	10.75	78469.6	12.5	-1714	-2192	82	38.34	-0.82	0.76	1.015	0.015
pleoviceR-1@7	2014-11-09 07:48:00	10.76	237264	12.48	-1646	-2045	8	36.46	-2.7	0.59	3.064	0.03
pleoviceR-1@8	2014-11-09 07:59:00	10.82	348590	12.49	-1590	-2092	2	37.24	-1.92	0.55	4.476	0.037
pleoviceR-1@9	2014-11-09 08:10:00	10.77	126592	12.47	-1606	-2116	16	35.53	-3.63	0.7	1.634	0.011
plesoviceR-2@1	2014-11-09 08:43:00	11.03	465114	12.5	-1402	-2310	12	37.89	-1.27	0.54	5.861	0.043
plesoviceR-2@10	2014-11-09 12:29:00	14.45	95910.8	12.53	-1455	-2320	64	41.16	0.59	0.88	0.82	0.02
plesoviceR-2@2	2014-11-09 08:54:00	10.99	336248	12.46	-1417	-2310	26	35.18	-3.98	0.58	4.251	0.04
plesoviceR-2@3	2014-11-09 09:05:00	11.03	102383	12.45	-1441	-2316	50	34.15	-5.01	0.75	1.29	0.008
plesoviceR-2@4	2014-11-09 09:28:00	10.83	94158.6	12.52	-1475	-2320	84	39.9	0.74	0.75	1.208	0.016
plesoviceR-2@5	2014-11-09 09:39:00	10.74	84211.2	12.51	-1501	-2325	111	38.71	-0.45	0.77	1.089	0.014
plesoviceR-2@6	2014-11-09 09:50:00	10.7	75105.9	12.52	-1530	-2330	140	40.25	1.09	1.09	0.976	0.014
plesoviceR-2@7	2014-11-09 10:12:00	9.19	62292.7	12.5	-1563	-2338	174	38.44	-0.72	1.02	0.942	0.013
plesoviceR-2@8	2014-11-09 10:23:00	9.33	52785.8	12.5	-1604	-2341	215	38.63	-0.53	2.15	0.786	0.015
plesoviceR-2@9	2014-11-09 10:34:00	6.06	36268.2	12.51	-1650	-2351	262	39.26	0.1	2.33	0.832	0.005
plesoviceR-3@1	2014-11-09 12:52:00	14.47	248706	12.47	-1668	-2837	14.21	35.65	-4.74	0.58	2.14	0.03
plesoviceR-3@2	2014-11-09 13:03:00	14.46	149927	12.55	-1692	-2829	26.78	42.1	1.71	0.49	1.29	0.03
plesoviceR-3@3	2014-11-09 13:25:00	14.35	125453	12.54	-1715	-2823	38	41.71	1.32	0.79	1.09	0.025
plesoviceR-3@4	2014-11-09 13:36:00	14.34	114292	12.53	-1744	-2810	54	40.7	0.31	0.83	0.993	0.019
plesoviceR-3@5	2014-11-09 13:47:00	14.28	105348	12.51	-1768	-2797	68	39.12	-1.27	0.83	0.919	0.018
plesoviceR-3@6	2014-11-09 13:58:00	14.28	101794	12.51	-1794	-2784	83	39.43	-0.96	1.05	0.888	0.02
plesoviceR-4@1	2014-11-09 20:54:00	14.19	674636	12.47	-1827	-1815	3	36.1	-4.44	0.33	6.137	0.033
plesoviceR-4@2	2014-11-09 21:05:00	14.09	284321	12.5	-1831	-1836	21	38.38	-2.16	0.54	2.603	0.04
plesoviceR-4@3	2014-11-09 21:16:00	14.01	115309	12.52	-1836	-1860	46	39.58	-0.96	0.87	1.062	0.019
plesoviceR-4@4	2014-11-09 21:27:00	14	101676	12.55	-1843	-1883	70	42.18	1.64	0.6	0.937	0.022
plesoviceR-4@5	2014-11-09 21:49:00	13.97	129660	12.54	-1850	-1908	96	41.99	1.45	0.69	1.198	0.026
plesoviceR-4@6	2014-11-09 22:00:00	14	122134	12.52	-1856	-1931	119	39.57	-0.97	0.88	1.126	0.023
plesoviceR-4@7	2014-11-09 22:11:00	13.91	123904	12.54	-1869	-1988	178	41.27	0.73	0.76	1.149	0.025
plesoviceR-4@8	2014-11-09 22:22:00	13.87	116122	12.54	-1878	-2018	209	41.99	1.45	0.83	1.08	0.023
plesoviceR-4@9	2014-11-09 22:44:00	13.88	110220	12.53	-1886	-2053	245	41.09	0.55	0.86	1.025	0.021
plesoviceR-5@01	2014-11-09 22:56:00	13.55	574841	12.53	-3035	-2622	9	40.46	-0.08	0.48	5.475	0.091
plesoviceR-5@02	2014-11-09 23:07:00	13.64	616352	12.52	-3060	-2676	9	40.32	-0.22	0.5	5.832	0.108
plesoviceR-5@03	2014-11-09 23:18:00	13.7	701826	12.51	-3087	-2735	9	38.72	-1.82	0.37	6.61	0.108
plesoviceR-5@04	2014-11-09 23:40:00	13.7	605562	12.52	-3119	-2802	7	39.63	0.54	0.34	6.079	0.117
plesoviceR-5@05	2014-11-09 23:51:00	13.7	169846	12.52	-3016	-2644	23	40.15	1.07	0.58	1.705	0.031
plesoviceR-5@06	2014-11-10 00:02:00	13.65	105128	12.54	-2988	-2658	38	41.8	2.71	0.7	1.059	0.025
plesoviceR-5@07	2014-11-10 00:13:00	13.74	95169.6	12.55	-2960	-2675	54	42.2	3.11	0.73	0.953	0.024
plesoviceR-5@08	2014-11-10 00:35:00	13.67	85956.6	12.54	-2934	-2688	69	41.66	2.58	0.73	0.865	0.022
plesoviceR-5@09	2014-11-10 00:46:00	13.63	87992.9	12.53	-2902	-2704	87	40.72	1.63	1.1	0.888	0.023
plesoviceR-5@11	2014-11-10 01:08:00	13.55	411067	12.55	-3068	-2712	13	42.34	3.25	0.43	4.171	0.087
plesoviceR-5@12	2014-11-10 01:31:00	13.64	282695	12.51	-3088	-2777	17	38.86	-0.23	0.67	2.851	0.052
plesoviceR-5@13	2014-11-10 01:42:00	13.62	464587	12.53	-3133	-2844	10	41.19	2.1	0.57	4.692	0.088
plesoviceR-5@14	2014-11-10 01:53:00	13.61	122537	12.52	-3039	-2715	26	40.17	1.09	0.8	1.239	0.028
plesoviceR-5@15	2014-11-10 02:04:00	13.55	117132	12.54	-3037	-2775	39	41.63	2.55	0.9	1.189	0.03
plesoviceR-5@16	2014-11-10 02:26:00	13.5	854220	12.4	-3316	-3211	0	30.18	-8.9	0.53	8.704	0.019
plesoviceR-5@17	2014-11-10 02:37:00	13.55	674842	12.43	-2860	-2179	0	32.47	-6.62	0.5	6.848	0.015
5μm
PlesoviceR_5um@1	2013-09-26 17:00:00	0.844767	79929.6	12.3919	-1534	-2792	3	29.31	0.853634	1.63572	10.0631	0.042695
PlesoviceR_5um@10	2013-09-26 20:18:00	0.888001	13565	12.416	-1561	-2828	45	31.32	2.85629	2.33968	1.62467	0.013995
PlesoviceR_5um@17	2013-09-26 23:23:00	0.886024	10590.6	12.4129	-1582	-2856	80	31.06	2.59713	2.92866	1.27126	0.015042
PlesoviceR_5um@2	2013-09-26 17:22:00	0.838125	60544.4	12.4043	-1537	-2796	5	30.34	1.88196	1.60086	7.68291	0.027279
PlesoviceR_5um@8	2013-09-26 19:34:00	0.878758	22355.4	12.4059	-1555	-2820	35	30.48	2.01735	1.89215	2.70566	0.023186
PlesoviceR_5um@9	2013-09-26 19:54:00	0.889331	17086.2	12.4017	-1558	-2824	40	30.13	1.67181	2.79473	2.04334	0.010645
PleR-2-5um@01	2014-11-17 10:01:00	0.46	15272.5	12.52	-1329	-2448	18.03	40.32	3.32	1.52	5.142	0.037
PleR-2-5um@02	2014-11-17 10:19:00	0.46	11542.9	12.49	-1336	-2448	22.67	37.32	0.32	1.69	3.913	0.031
PleR-2-5um@03	2014-11-17 10:38:00	0.46	8635.25	12.52	-1343	-2448	28.3	39.77	2.78	1.71	2.914	0.027
PleR-2-5um@04	2014-11-17 11:17:00	0.47	8102.33	12.46	-1350	-2448	34.44	35.02	-1.98	1.54	2.697	0.023
PleR-2-5um@05	2014-11-17 11:35:00	0.46	2345.08	12.48	-1384	-2458	65.19	36.37	-0.62	3.33	0.79	0.008
PleR-2-5um@06	2014-11-17 11:54:00	0.46	2437.17	12.43	-1391	-2458	72.17	32.14	-4.86	3.14	0.822	0.008
PleR-2-5um@07	2014-11-17 12:13:00	0.46	3776.08	12.48	-1398	-2458	79.16	36.77	-0.23	3.1	1.284	0.011
PleR-2-5um@08	2014-11-17 12:51:00	0.47	3289.3	12.52	-1405	-2458	86.15	40.31	3.32	3.26	1.104	0.009
PleR-2-5um@12	2014-11-17 14:26:00	0.45	2704.02	12.49	-1433	-2458	114.11	37.61	0.61	3.03	0.945	0.011
PleR-2-5um@13	2014-11-17 14:45:00	0.45	2976.73	12.45	-1440	-2458	121.1	33.74	-3.26	2.78	1.037	0.009
PleR-2-5um@14	2014-11-17 15:03:00	0.45	2557.45	12.48	-1447	-2458	128.1	36.65	-0.35	3.36	0.887	0.009
PleR-2b-5um@01	2014-11-18 01:44:00	0.78	27372.7	12.49	-1319	-2463	0	37.12	0.12	1.19	5.459	0.03
PleR-2b-5um@02	2014-11-18 02:22:00	0.76	27701.4	12.5	-1326	-2463	7	38.03	1.04	1.22	5.696	0.041
PleR-2b-5um@03	2014-11-18 02:40:00	0.75	17305.2	12.45	-1333	-2463	14	33.86	-3.14	1.22	3.607	0.022
PleR-2b-5um@04	2014-11-18 02:59:00	0.72	12336.3	12.48	-1340	-2463	21	36.83	-0.17	1.45	2.677	0.023
PleR-2b-5um@06	2014-11-18 03:56:00	0.67	4262.34	12.39	-1375	-2463	56	29.46	-7.54	1.99	0.998	0.006
PleR-2b-5um@07	2014-11-18 04:15:00	0.63	2835.92	12.44	-1382	-2463	63	33.61	-3.38	2.97	0.699	0.005
PleR-2b-5um@10	2014-11-18 05:31:00	0.56	3457.54	12.47	-1398	-2468	79.16	35.82	-1.17	2.83	0.966	0.007
PleR-2b-5um@11	2014-11-18 05:50:00	0.55	3852.64	12.44	-1405	-2468	86.15	32.94	-4.05	2.73	1.103	0.008
PleR-2b-5um@13	2014-11-18 06:47:00	0.58	3432.83	12.46	-1419	-2468	100.12	34.91	-2.08	2.91	0.92	0.011
PleR-2b-5um@14	2014-11-18 07:06:00	0.58	3694.55	12.48	-1426	-2468	107.12	36.85	-0.15	2.79	0.998	0.006
PleR-5-5um@01	2014-11-17 16:20:00	0.46	20523.1	12.47	-2976	-2830	3	36.08	-0.91	1.61	7.009	0.043
PleR-5-5um@02	2014-11-17 16:58:00	0.45	20972.8	12.48	-2969	-2830	6.2	36.33	-0.67	1.54	7.225	0.036
PleR-5-5um@03	2014-11-17 17:17:00	0.46	13503.7	12.45	-2962	-2830	9.4	34.46	-2.54	1.73	4.623	0.042
PleR-5-5um@04	2014-11-17 17:36:00	0.46	13923.9	12.46	-2955	-2830	12.6	34.87	-2.12	1.72	4.737	0.03
PleR-5-5um@05	2014-11-17 17:55:00	0.46	9958.51	12.48	-2948	-2830	15.8	36.57	-0.43	2.25	3.365	0.023
PleR-5-5um@06	2014-11-17 19:25:00	0.98	55960.3	12.46	-2984	-2869	7.2	35.33	-1.66	1.21	8.9	0.084
PleR-5-5um@07	2014-11-17 19:43:00	0.99	38865.8	12.49	-2977	-2869	10.4	37.59	0.59	1.41	6.159	0.058
PleR-5-5um@08	2014-11-17 20:02:00	0.98	22621.8	12.51	-2970	-2869	13.6	39.45	2.45	1.68	3.608	0.027
PleR-5-5um@09	2014-11-17 20:41:00	0.97	20160.5	12.48	-2963	-2869	16.8	36.67	-0.32	1.61	3.263	0.027
PleR-5-5um@10	2014-11-17 20:59:00	0.96	14905.8	12.49	-2956	-2869	20	37.51	0.52	1.86	2.421	0.018
PleR-5-5um@11	2014-11-17 21:18:00	0.96	8748.82	12.5	-2949	-2869	23.2	38.55	1.55	2.29	1.428	0.009
PleR-5-5um@12	2014-11-17 21:37:00	0.95	6560.86	12.4	-2942	-2869	26.4	29.74	-7.25	2.35	1.078	0.007
PleR-5-5um@13	2014-11-17 22:15:00	0.93	5754.04	12.49	-2935	-2869	29.6	37.58	0.58	1.91	0.971	0.007
PleR-5-5um@14	2014-11-17 22:33:00	0.92	4668.29	12.45	-2928	-2869	32.8	34.32	-2.67	2.65	0.795	0.006
PleR-5-5um@15	2014-11-17 22:53:00	0.91	4958.9	12.43	-2921	-2869	36	32.56	-4.44	2.63	0.853	0.005
PleR-5-5um@16	2014-11-17 23:31:00	0.88	4639.71	12.48	-2914	-2869	39.2	36.77	-0.22	2.35	0.826	0.006
PleR-5-5um@17	2014-11-17 23:49:00	0.87	4040.2	12.48	-2907	-2869	42.4	36.41	-0.59	2.48	0.724	0.006
PleR-5-5um@18	2014-11-18 00:09:00	0.86	4173.43	12.5	-2900	-2869	45.6	37.97	0.97	2.58	0.763	0.005
PleR-5-5um@20	2014-11-18 01:05:00	0.81	3540.29	12.49	-2886	-2869	52	37.59	0.59	2.84	0.686	0.005
PleR-5-5um@21	2014-11-18 01:24:00	0.8	4410.23	12.45	-2890	-2865	49.4	33.99	-3.01	2.34	0.867	0.005
PleR-5um-1@02	2014-11-11 13:54:00	0.96	24142.5	12.44	-1651	-2018	1	33.6	-2.29	1.24	4.015	0.011
PleR-5um-1@03	2014-11-11 14:32:00	0.94	21592.8	12.37	-1656	-2018	3	27.39	-8.5	1.15	3.686	0.009
PleR-5um-1@05	2014-11-11 15:10:00	0.92	17666	12.42	-1666	-2018	7	31.54	-4.35	1.38	3.061	0.021
PleR-5um-1@06	2014-11-11 15:29:00	0.91	15271.9	12.31	-1671	-2018	9	22.36	-13.53	1.13	2.667	0.022
PleR-5um-1@09	2014-11-11 16:45:00	0.9	13341	12.38	-1686	-2018	14	28.6	-7.3	1.69	2.369	0.02
PleR-5um-1@1	2014-11-11 13:36:00	0.97	19632.8	12.45	-1646	-2018	1	34.55	-1.35	1.43	3.237	0.005
PleR-5um-1@11	2014-11-11 17:42:00	0.88	6041.91	12.3	-1696	-2018	18	21.75	-14.14	2.28	1.099	0.004
PleR-5um-1@12	2014-11-11 18:01:00	0.87	7685.32	12.42	-1701	-2018	20	31.39	-4.51	1.76	1.418	0.012
PleR-5um-1@13	2014-11-11 18:20:00	0.85	6227.51	12.47	-1706	-2018	22	35.9	0.01	2.03	1.172	0.012
PleR-5um-1@14	2014-11-11 18:58:00	0.84	4171.11	12.32	-1711	-2018	24	23.37	-12.53	2.39	0.796	0.003
PleR-5um-1@15	2014-11-11 19:17:00	0.84	2426.62	12.33	-1716	-2018	26	24.23	-11.66	3.47	0.462	0.001
PleR-5um-1@16	2014-11-11 19:36:00	0.84	5200.44	12.51	-1721	-2018	27	39.31	3.42	2.07	0.994	0.015
PleR-5um-1@17	2014-11-11 20:15:00	0.83	7787.79	12.49	-1726	-2018	29	37.49	1.59	1.73	1.505	0.024
PleR-5um-1@18	2014-11-11 20:34:00	0.82	7313.69	12.42	-1731	-2018	31	32.04	-3.85	1.92	1.425	0.008
PleR-5um-3@02	2014-11-11 04:14:00	1.05	48283.2	12.43	-1700	-2936	8	32.63	-3.26	0.86	7.322	0.034
PleR-5um-3@03	2014-11-11 04:32:00	1.04	49765.2	12.41	-1705	-2936	10	30.77	-5.12	0.89	7.664	0.026
PleR-5um-3@04	2014-11-11 05:10:00	1.05	44195	12.36	-1710	-2936	12	26.28	-9.62	0.8	6.726	0.019
PleR-5um-3@05	2014-11-11 05:30:00	1.05	34280.9	12.36	-1715	-2936	14	27.07	-8.82	1	5.228	0.021
PleR-5um-3@06	2014-11-11 05:48:00	1.04	26863	12.34	-1720	-2936	17	24.62	-11.27	1.11	4.137	0.017
PleR-5um-3@07	2014-11-11 06:26:00	1.03	17756.3	12.34	-1725	-2936	19	24.7	-11.19	1.21	2.744	0.018
PleR-5um-3@09	2014-11-11 07:04:00	1.03	11850.8	12.33	-1735	-2936	23	23.78	-12.11	1.73	1.84	0.026
PleR-5um-3@1	2014-11-11 03:55:00	1.06	38746	12.48	-1695	-2936	5	36.81	0.91	1.01	5.85	0.061
PleR-5um-3@10	2014-11-11 07:23:00	1.02	13518.4	12.32	-1740	-2936	26	23.07	-12.82	1.45	2.115	0.034
PleR-5um-3@13	2014-11-11 08:39:00	1	13174.4	12.34	-1755	-2936	33	25.25	-10.64	1.78	2.098	0.027
PleR-5um-3@17	2014-11-11 10:13:00	0.97	10040.7	12.34	-1775	-2936	42	24.8	-11.09	1.53	1.648	0.023
PleR-5um-3@18	2014-11-11 10:52:00	0.95	10122.8	12.35	-1780	-2936	44	25.64	-10.25	1.9	1.693	0.022
PleR-5um-3@19	2014-11-11 12:19:00	1	12946.6	12.38	-1785	-2936	46	28.37	-7.53	1.51	2.069	0.017
PleR-5um-5@02	2014-11-10 20:58:00	1.03	46196.7	12.48	-3217	-3014	5	36.33	0.44	0.99	7.169	0.058
PleR-5um-5@03	2014-11-10 21:17:00	1.04	32373.6	12.5	-3212	-3014	8	38.16	2.27	1.04	4.991	0.034
PleR-5um-5@04	2014-11-10 21:55:00	1.03	15730.2	12.51	-3207	-3014	10	38.86	2.97	1.38	2.433	0.021
PleR-5um-5@05	2014-11-10 22:14:00	1.05	24472	12.49	-3202	-3014	12	37.24	1.35	1.11	3.736	0.025
PleR-5um-5@06	2014-11-10 22:33:00	1.05	16097.9	12.44	-3197	-3014	15	32.95	-2.95	1.26	2.455	0.016
PleR-5um-5@07	2014-11-10 22:51:00	1.04	7739.45	12.49	-3192	-3014	17	37.08	1.19	2.04	1.189	0.007
PleR-5um-5@08	2014-11-10 23:29:00	1.05	4871.83	12.49	-3187	-3014	19	37.78	1.89	2.43	0.743	0.006
PleR-5um-5@09	2014-11-10 23:49:00	1.04	8767.93	12.48	-3182	-3014	21	36.76	0.86	1.59	1.346	0.013
PleR-5um-5@1	2014-11-10 20:40:00	1.01	59949.7	12.48	-3222	-3014	3	37	1.11	0.74	9.493	0.085
PleR-5um-5@10	2014-11-11 00:07:00	1.04	6747.73	12.5	-3177	-3014	24	37.88	1.99	2.24	1.038	0.009
PleR-5um-5@11	2014-11-11 00:45:00	1.05	4625.26	12.49	-3172	-3014	26	37.71	1.82	2.2	0.701	0.004
PleR-5um-5@12	2014-11-11 01:04:00	1.06	4103.71	12.51	-3167	-3014	28	38.72	2.83	2.21	0.618	0.005
PleR-5um-5@13	2014-11-11 01:23:00	1.06	7267.39	12.44	-3162	-3014	31	33.27	-2.62	1.86	1.094	0.01
PleR-5um-5@17	2014-11-11 02:58:00	1.06	6542.49	12.49	-3142	-3014	40	37.19	1.29	1.91	0.988	0.01
20μm
PlesoviceL@01	2013-09-18 17:03:00	24.3377	187572	12.2544	2572	-2792	112.2	17.89	0.793413	0.939816	1.10842	0.01
PlesoviceL@02	2013-09-18 17:22:00	23.9784	134186	12.2629	2308	-2851	331.5	18.59	1.49696	1.09374	0.804822	0.01
PlesoviceL@04	2013-09-18 18:01:00	23.3795	117060	12.2629	1751	-3017	777.8	18.6	1.50028	1.12336	0.720091	0.01
PlesoviceL@05	2013-09-18 18:40:00	22.7758	114751	12.2553	1427	-3150	733.5	17.96	0.866509	1.19317	0.724597	0.01
PlesoviceL@06	2013-09-18 19:00:00	22.7107	124058	12.2482	1150	-3273	525.4	17.38	0.279251	1.13873	0.785616	0.01
PlesoviceL@07	2013-09-18 19:19:00	22.326	129717	12.2628	923	-3461	388.4	18.59	1.49447	1.0743	0.835605	0.01
PlesoviceL@08	2013-09-18 19:39:00	21.9331	176572	12.2418	707	-3650	262	16.84	-0.253185	1.27034	1.15781	0.01
PlesoviceL@10	2013-09-18 20:41:00	26.5655	219040	12.1743	1603	-3892	73.5	11.24	-3.0893	1.03082	1.32303	0.01
PlesoviceL@11	2013-09-18 21:00:00	26.2122	121499	12.2468	1575	-3676	290.9	17.26	2.93445	1.02277	0.743762	0.01
PlesoviceL@12	2013-09-18 21:20:00	25.8542	121248	12.235	1549	-3446	521.6	16.28	1.95431	1.24267	0.752499	0.01
PlesoviceL@13	2013-09-18 21:59:00	25.515	120894	12.2368	1499	-3234	739.3	16.43	2.10465	1.21211	0.760278	0.01
PlesoviceL@14	2013-09-18 22:19:00	24.3168	124615	12.2484	1432	-3020	688	17.39	3.06569	1.22041	0.822296	0.01
PlesoviceL@15	2013-09-18 22:38:00	24.0167	135216	12.2295	1380	-2836	569.1	15.83	1.49995	1.23262	0.903395	0.01
PlesoviceL@16	2013-09-18 22:58:00	23.7869	168795	12.2167	1322	-2626	401	14.76	0.434247	1.15416	1.13863	0.01
PlesoviceL@17	2013-09-18 23:37:00	23.5713	153136	12.2249	1271	-2436	220.7	15.44	1.11371	1.0593	1.04246	0.01
PlesoviceL@18	2013-09-18 23:57:00	23.0164	201140	12.1967	1221	-2264	55.1	13.1	-1.22702	0.989172	1.40225	0.01
PlesoviceL@22	2013-09-20 03:08:00	25.5229	132937	12.1551	1600	-3830	135	9.64	-3.62353	1.16872	0.882187	0.01
PlesoviceL@23	2013-09-20 03:47:00	25.1865	196050	12.1049	1681	-3882	68.4	5.47	-4.01921	1.37008	1.33506	0.01
PlesoviceL@24	2013-09-20 04:07:00	24.9845	144378	12.1829	2485	-2803	187.8	11.95	2.45558	1.11556	0.991138	0.01
PlesoviceL@25	2013-09-20 04:26:00	24.7873	140034	12.1394	1339	-2676	450.7	8.34	-1.15768	1.20048	0.968967	0.01
PlesoviceL@26	2013-09-20 04:46:00	24.975	101691	12.1931	1581	-3741	226	12.8	3.30366	1.3643	0.698364	0
plesoviceLr@1	2013-09-22 18:46:00	28.6788	174600	12.4403	1502	-3128	794.2	33.33	2.01241	0.901514	0.796754	0.01
plesoviceLr@3	2013-09-22 19:25:00	28.6893	410604	12.3974	2219	-2284	99.7	29.77	-1.55018	0.545982	1.87303	0.01
10μm
plesoviceL@2	2014-11-07 22:52:00	13.32	455806	12.47	-159	-3371	7	35.52	-3.78	0.42	4.353	0.027
plesoviceL@03	2014-11-07 23:07:00	13.28	113499	12.54	-126	-3341	30	39	-0.51	0.92	1.016	0.014
plesoviceL@04	2014-11-07 23:22:00	13.21	123725	12.52	-81	-3310	56	40.27	0.98	0.55	1.192	0.025
plesoviceL@05	2014-11-07 23:37:00	13.16	129222	12.53	-37	-3281	82	40.79	1.49	0.59	1.249	0.027
plesoviceL@06	2014-11-08 00:07:00	13.12	125910	12.53	-7	-3238	108	41.15	1.85	0.61	1.221	0.026
plesoviceL@07	2014-11-08 00:22:00	13.15	118761	12.52	25	-3199	133	40.25	0.95	0.63	1.148	0.024
plesoviceL@08	2014-11-08 00:37:00	13.08	112714	12.53	57	-3157	159	40.61	1.31	0.44	1.096	0.023
plesoviceL@09	2014-11-08 00:52:00	13.07	107360	12.52	90	-3110	187	40.13	0.84	0.58	1.045	0.02
plesoviceL@10	2014-11-08 01:22:00	12.16	93802.7	12.54	127	-3066	216	41.23	1.94	0.53	0.981	0.02
plesoviceL@11	2014-11-08 01:37:00	12.09	87156.2	12.54	166	-3023	245	41.84	2.54	0.72	0.917	0.018
plesoviceL@12	2014-11-08 01:52:00	12.01	83450.1	12.52	204	-2967	278	40.11	0.82	0.61	0.884	0.017
plesoviceL@13	2014-11-08 02:07:00	11.88	76871.4	12.53	250	-2928	308	40.78	1.48	0.71	0.823	0.015
plesoviceL@14	2014-11-08 02:37:00	11.1	70381.2	12.53	303	-2882	343	40.56	1.26	0.68	0.806	0.014
plesoviceL@15	2014-11-08 02:52:00	11.03	69003.9	12.51	344	-2833	375	39.4	0.11	0.71	0.796	0.015
plesoviceL@16	2014-11-08 03:07:00	11.06	63680.4	12.53	394	-2792	407	41.13	1.83	0.72	0.732	0.012
plesoviceL@17	2014-11-08 03:22:00	10.38	62557.4	12.52	441	-2745	440	39.63	0.33	0.64	0.767	0.013
plesoviceL@2-1	2014-11-08 16:19:00	12.4	174812	12.46	-151	-3391	3	35.02	-4.49	0.85	1.748	0.007
plesoviceL-2@1	2014-11-08 16:38:00	12.36	101300	12.51	-122	-3358	25	39	-0.51	0.92	1.016	0.014
plesoviceL-2@7	2014-11-08 18:13:00	12.16	136148	12.52	-110	-3108	117	40.24	1.07	1.03	1.556	0.029
plesoviceL-3@1	2014-11-08 18:35:00	12.14	158739	12.41	711	-3402	10	31.21	-7.95	0.66	1.816	0.02
plesoviceL-3@2	2014-11-08 18:46:00	12.13	110898	12.52	706	-3364	29	39.79	0.63	0.87	1.27	0.025
plesoviceL-3@3	2014-11-08 18:57:00	12.14	93767.4	12.52	700	-3320	51	39.92	0.76	0.78	1.074	0.025
plesoviceL-3@4	2014-11-08 19:08:00	12.12	83510.1	12.54	691	-3279	72	41.39	2.23	0.83	0.957	0.017
plesoviceL-3@5	2014-11-08 19:30:00	12.11	68191.1	12.52	683	-3226	99	39.99	0.82	1.15	0.782	0.014
plesoviceL-3@6	2014-11-08 19:41:00	12.1	64455.8	12.54	673	-3182	122	41.5	2.34	1.03	0.74	0.014
plesoviceL-3@7	2014-11-08 19:52:00	12.1	67773.3	12.53	665	-3131	147	40.5	1.34	0.9	0.779	0.014
plesoviceL-3@8	2014-11-08 20:03:00	12.05	65555.8	12.55	662	-3079	173	42.76	3.6	1.14	0.756	0.014
plesoviceL-2@9	2014-11-08 22:24:00	12.42	964952	12.42	-338	-3104	6	32.01	-7.15	0.61	10.795	0.059
plesoviceL-2@12	2014-11-08 22:57:00	12.42	104244	12.53	-67	-3108	138	40.52	1.36	1.02	1.166	0.019
plesoviceL-2@13	2014-11-08 23:20:00	12.43	97081.8	12.51	-18	-3106	161	39.09	-0.07	0.76	1.085	0.019
plesoviceL-2@14	2014-11-08 23:31:00	12.47	86742.1	12.54	38	-3130	191	41.48	2.32	0.74	0.967	0.016
plesoviceL-2@15	2014-11-08 23:42:00	12.47	83585.4	12.54	99	-3132	221	41.97	2.81	0.74	0.931	0.016
plesoviceL-3@9	2014-11-08 23:53:00	12.48	153798	12.43	683	-3400	13	32.75	-6.42	0.82	1.712	0.032
plesoviceL-3@10	2014-11-09 00:15:00	12.5	108942	12.5	656	-3388	21	38.66	-0.5	0.8	1.211	0.022
plesoviceL-3@11	2014-11-09 00:26:00	12.52	103299	12.51	743	-3379	19	38.72	-0.44	0.58	1.147	0.017
plesoviceL-3@12	2014-11-09 00:37:00	12.47	88615.7	12.5	762	-3362	26	38.16	-1	0.81	0.987	0.013
plesoviceL-3@13	2014-11-09 00:48:00	12.55	63266.4	12.52	660	-3032	197	40.35	1.19	0.77	0.7	0.011
plesoviceL-3@14	2014-11-09 01:10:00	12.48	264590	12.42	376	-3463	4	31.28	-7.88	0.45	2.946	0.044
plesoviceL-3@15	2014-11-09 01:21:00	12.49	212621	12.43	436	-3450	6	32.72	-6.45	1.34	2.366	0.043
plesoviceL-3@16	2014-11-09 01:32:00	12.49	543611	12.46	496	-3439	7	34.73	-4.43	0.47	6.048	0.017
plesoviceL-3@17	2014-11-09 01:43:00	12.49	131460	12.49	551	-3428	9	37.62	-1.54	0.64	1.462	0.023
plesoviceL-3@18	2014-11-09 02:05:00	12.48	162154	12.43	609	-3426	6	32.21	-6.95	0.91	1.806	0.01
plesoviceL4-1@1	2014-11-09 02:16:00	12.49	747840	12.44	1678	-1866	5	33.21	-5.95	0.38	8.323	0.011
plesoviceL4-1@02	2014-11-09 02:27:00	12.48	419075	12.48	1649	-1847	9	36.57	-2.59	0.49	4.668	0.044
plesoviceL4-1@04	2014-11-09 03:00:00	12.27	344955	12.5	1663	-1876	13	38.04	-1.12	0.45	3.907	0.037
plesoviceL4-1@05	2014-11-09 03:11:00	12.25	186208	12.45	1637	-1866	19	34.14	-5.02	0.56	2.112	0.024
plesoviceL4-1@06	2014-11-09 03:22:00	12.22	363833	12.49	1654	-1899	25	37.27	-1.89	0.68	4.137	0.046
plesoviceL4-1@07	2014-11-09 03:33:00	12.21	477763	12.5	1673	-1926	27	38.31	-0.86	1.21	5.438	0.184
plesoviceL4-1@08	2014-11-09 03:56:00	12.22	189827	12.49	1643	-1922	37	37.45	-1.71	0.43	2.159	0.043
plesoviceL4-1@09	2014-11-09 04:07:00	12.22	129972	12.51	1661	-1952	40	38.91	-0.25	0.7	1.478	0.024
plesoviceL4-1@10	2014-11-09 04:18:00	12.18	190272	12.46	1578	-1797	17	35.29	-3.87	0.5	2.171	0.023
plesoviceL4-1@11	2014-11-09 04:29:00	12.16	118216	12.52	1702	-1999	42	39.93	0.77	0.89	1.351	0.021
plesoviceL4-1@12	2014-11-09 04:51:00	12.05	113478	12.52	1596	-1954	65	39.88	0.72	0.77	1.308	0.021
plesoviceL4-1@13	2014-11-09 05:02:00	12.05	99397.2	12.51	1561	-1996	92	39.17	0	0.76	1.146	0.019
plesoviceL4-1@14	2014-11-09 05:13:00	12.03	84935.6	12.52	1518	-2029	119	39.88	0.72	0.98	0.981	0.016
plesoviceL4-1@15	2014-11-09 05:24:00	12.01	73224.4	12.54	1483	-2075	147	41.41	2.25	1.85	0.847	0.013
plesoviceL4-1@16	2014-11-09 05:46:00	11.16	69644.4	12.54	1446	-2120	176	41.51	2.35	0.96	0.867	0.013
plesoviceL4-1@17	2014-11-09 05:57:00	11.17	67332.9	12.52	1412	-2156	201	39.77	0.61	0.94	0.837	0.012
plesoviceL4-1@18	2014-11-09 06:08:00	11.15	442280	12.47	1769	-1972	8	35.7	-3.46	0.47	5.511	0.032
plesoviceL-5@1	2014-11-09 19:03:00	14.44	783834	12.45	-48	-3533	1	33.92	-6.62	0.72	7.003	0.045
plesoviceL-5@2	2014-11-09 19:14:00	14.48	230975	12.49	-39	-3497	38	37.42	-3.12	0.58	2.059	0.031
plesoviceL-5@3	2014-11-09 19:25:00	14.4	172399	12.53	-27	-3453	84	40.46	-0.08	0.75	1.545	0.035
plesoviceL-5@4	2014-11-09 19:36:00	14.47	127721	12.54	-17	-3414	124	41.79	1.25	0.66	1.139	0.026
plesoviceL-5@5	2014-11-09 19:59:00	14.24	117789	12.55	-5	-3342	197	42.15	1.61	0.93	1.067	0.024
plesoviceL-5@6	2014-11-09 20:10:00	14.14	112782	12.54	3	-3296	243	41.66	1.12	0.72	1.029	0.023
plesoviceL-5@7	2014-11-09 20:21:00	14.18	111259	12.54	2	-3262	277	41.67	1.14	0.84	1.012	0.022
plesoviceL-5@8	2014-11-09 20:32:00	14.13	108327	12.56	17	-3220	321	43.68	3.14	0.85	0.989	0.02
Ple_L_a@1	2014-12-16 19:00:00	5.9388	335136	12.4117	2328	-1459	3	30.9561	-6.40539	0.502709	6.96898	0.0462175
Ple_L_a@2	2014-12-16 19:14:00	5.93418	139412	12.4614	2314	-1473	19.799	35.0876	-2.27382	0.589465	2.90126	0.0274442
Ple_L_a@3	2014-12-16 19:27:00	5.94474	105056	12.4607	2304	-1485	35.3836	35.0253	-2.33611	0.843407	2.1824	0.0269151
Ple_L_a@4	2014-12-16 19:55:00	6.02923	105128	12.4484	2298	-1493	45.3431	34.0045	-3.35696	0.757305	2.15328	0.0236729
Ple_L_a@5	2014-12-16 20:08:00	6.04715	124447	12.3967	2293	-1500	53.9073	29.7084	-7.653	0.714029	2.54144	0.0221545
Ple_L_a@6	2014-12-16 20:22:00	6.08462	244184	12.427	580	-3162	3	32.2319	-5.12953	0.530548	4.95599	0.0537811
Ple_L_a@7	2014-12-16 20:49:00	6.14001	99514.2	12.4277	584	-3148	14.5602	32.2867	-5.07471	0.991994	2.00153	0.0124584
Ple_L_a@8	2014-12-16 21:03:00	6.14353	45901	12.4945	589	-3135	28.4605	37.837	0.475582	1.26792	0.922678	0.0120558
Ple_L_a@9	2014-12-16 21:16:00	6.13836	42199.1	12.5063	597	-3123	42.5441	38.8155	1.45407	1.18071	0.848979	0.0102115
Ple_L_b@1	2014-12-16 21:30:00	6.14243	224617	12.4505	796	-1649	3	34.1806	-3.18087	0.574188	4.51593	0.0556811
Ple_L_b@2	2014-12-16 21:57:00	6.14204	114279	12.4708	807	-1651	11.1803	35.8701	-1.49136	0.490912	2.29773	0.0250555
Ple_L_b@3	2014-12-16 22:11:00	6.14986	73160.5	12.5225	815	-1659	21.4709	40.1587	2.7972	0.878579	1.46912	0.0208572
Ple_L_b@4	2014-12-16 22:24:00	6.15432	64329.7	12.4971	829	-1669	38.5876	38.0505	0.689055	0.857439	1.29085	0.0175431
Ple_L_b@5	2014-12-16 22:51:00	6.17881	302581	12.4018	2288	-2909	3	30.1379	-7.22356	0.565391	6.04759	0.0755108
Ple_L_b@6	2014-12-16 23:05:00	6.20306	104815	12.43	2280	-2898	13.6015	32.4803	-4.88117	0.685809	2.08671	0.0309358
Ple_L_b@7	2014-12-16 23:19:00	6.25305	52168.3	12.4696	2271	-2886	28.6007	35.7679	-1.59353	0.791845	1.03029	0.0143123
Ple_L_b@8	2014-12-16 23:32:00	6.26753	64469.9	12.4891	2259	-2872	47.0106	37.3901	0.0287014	0.835538	1.2703	0.0201214
Ple_L_c@02	2014-12-17 00:14:24	6.26432	248390	12.4253	2562	-1742	9.21954	32.0907	-5.27074	0.513346	4.89672	0.069566
Ple_L_c@03	2014-12-17 00:28:48	6.26314	186131	12.3773	2553	-1742	18.1108	28.1045	-9.25695	0.974901	3.67005	0.038192
Ple_L_c@04	2014-12-17 00:57:36	6.27316	112260	12.4131	2543	-1742	28.0713	31.0765	-6.28495	0.741946	2.20995	0.031611
Ple_L_c@05	2014-12-17 01:12:00	6.27996	80496.3	12.4785	2534	-1747	37.6563	36.5072	-0.85426	0.798594	1.58294	0.020673
Ple_L_c@06	2014-12-17 01:26:24	6.25923	728336	12.3166	395	-2965	3	23.0626	-14.2989	0.643844	14.37	0.124686
Ple_L_c@07	2014-12-17 01:40:48	6.19806	338420	12.3766	408	-2961	13.6015	28.0422	-9.31925	0.392683	6.7429	0.074771
Ple_L_c@08	2014-12-17 01:55:12	6.25775	286999	12.3908	423	-2956	29.4109	29.2225	-8.13892	0.577943	5.6638	0.046913
Ple_L_c@1	2014-12-17	6.31345	430075	12.355	2571	-1740	3	26.2472	-11.1143	0.553666	8.41247	0.076867
Plesovice_L_A@02	2014-12-11 07:29:00	8.01122	114979	12.4533	1904	-3455	31.8904	34.4115	0.593358	1.27417	1.54426	0.0264228
Plesovice_L_A@03	2014-12-11 07:43:00	8.15728	119052	12.4314	1883	-3431	63.7809	32.5949	-1.22324	0.731039	1.57033	0.0266559
Plesovice_L_A@04	2014-12-11 07:57:00	8.20735	118063	12.4269	1863	-3407	95.0158	32.2236	-1.59453	1.08778	1.54778	0.0222614
Plesovice_L_A@05	2014-12-11 08:24:00	8.25007	79383.8	12.4546	1843	-3383	126.254	34.5236	0.705494	1.38186	1.03532	0.0138316
Plesovice_L_A@06	2014-12-11 08:38:00	8.1281	75169	12.4453	1822	-3358	158.902	33.7528	-0.0653345	1.03474	0.995062	0.0156358
Plesovice_L_A@07	2014-12-11 08:52:00	8.24068	71388.4	12.4421	1802	-3333	190.906	33.4862	-0.331968	1.1065	0.932106	0.0132914
Plesovice_L_A@08	2014-12-11 09:19:00	8.21791	65097	12.4591	1782	-3308	222.913	34.8924	1.0743	1.06503	0.852315	0.0144771
Plesovice_L_A@09	2014-12-11 09:33:00	8.78634	62137.8	12.4417	1762	-3283	254.922	33.4505	-0.367685	1.35821	0.760936	0.00923937
Plesovice_L_A@1	2014-12-11 07:02:00	8.83187	157287	12.434	1925	-3479	10	32.81	-1.0081	1.25383	1.9162	0.0207714
Plesovice_L_A@10	2014-12-11 09:47:00	8.34551	58092.2	12.4288	1742	-3258	286.932	32.3798	-1.43837	1.19091	0.748972	0.0128294
Plesovice_L_A@11	2014-12-11 10:14:00	8.58795	61928	12.4174	1701	-3208	351.592	31.4337	-2.38446	1.01828	0.775887	0.0116264
Plesovice_L_A@12	2014-12-11 10:28:00	8.70913	62923.6	12.4709	1661	-3158	415.616	35.8759	2.05777	0.989091	0.777391	0.0113937
Plesovice_L_A@13	2014-12-11 10:41:00	8.82874	61212.9	12.4421	1620	-3108	480.277	33.4804	-0.337782	1.41294	0.746011	0.0111932
Plesovice_L_A@14	2014-12-11 11:09:00	8.58122	63405.8	12.4371	1580	-3058	544.303	33.0692	-0.748946	1.05592	0.795024	0.0106264
Plesovice_L_A@15	2014-12-11 11:23:00	8.85245	62080.6	12.416	1539	-3008	608.964	31.3157	-2.50241	1.21744	0.754559	0.0105029
Plesovice_L_A@16	2014-12-11 11:36:00	8.80715	57545.8	12.445	1499	-2958	672.991	33.7204	-0.0977292	1.54854	0.703038	0.00708891
Plesovice_L_A@17	2014-12-11 12:04:00	7.62312	52222.3	12.4644	1458	-2908	737.652	35.3335	1.51536	1.44007	0.737096	0.00936489
Plesovice_L_A@18	2014-12-11 12:18:00	7.33116	52464.8	12.4903	1418	-2858	801.679	37.4873	3.74685	1.33676	0.767709	0.0164978
Plesovice_L_A@19	2014-12-11 12:31:00	7.91524	56977.3	12.4536	1377	-2808	866.34	34.4397	0.6216	1.37588	0.774531	0.0131005
Plesovice_L_A@20	2014-12-11 12:59:00	8.01952	57450.5	12.467	1337	-2758	930.368	35.5486	1.7305	1.15686	0.770808	0.0112263
Plesovice_L_A@21	2014-12-11 13:12:00	7.82425	54688.5	12.4531	1296	-2708	995.029	34.3999	0.581729	1.14285	0.752063	0.00997005
Plesovice_L_A@22	2014-12-11 13:26:00	7.44053	45288.9	12.4543	1256	-2658	737.652	34.4921	0.67393	1.52833	0.65492	0.00517053
Plesovice_L_A@23	2014-12-11 13:40:00	5.94818	43922.2	12.4887	1215	-2608	672.991	37.3561	3.53795	1.65027	0.794511	0.01688
Plesovice_L_A@24	2014-12-11 14:07:00	6.50253	42147.8	12.4834	1175	-2558	608.964	36.9175	3.09938	1.4985	0.697418	0.0126166
Plesovice_L_A@25	2014-12-11 14:21:00	5.92769	43317.6	12.4578	1134	-2508	544.303	34.7861	0.967974	1.24387	0.786285	0.0143421
Plesovice_L_A@28	2014-12-11 15:15:00	6.21691	50053.8	12.4765	1013	-2358	480.277	36.3444	2.52624	1.66954	0.866289	0.0148237
Plesovice_L_A@29	2014-12-11 17:32:00	7.71089	79270.3	12.4042	972	-2308	418.084	30.3364	-3.21723	1.16941	1.08888	0.00597833
Plesovice_L_A@30	2014-12-11 17:45:00	7.73961	75283.1	12.456	932	-2258	354.054	34.6366	1.08296	1.14694	1.03027	0.0152507
Plesovice_L_A@31	2014-12-11 18:13:00	7.77849	78731.1	12.4332	911	-2233	321.409	32.7469	-0.806734	0.996649	1.07208	0.0133791
Plesovice_L_A@32	2014-12-11 18:27:00	7.80853	85400.4	12.4257	891	-2208	289.394	32.1239	-1.42971	1.21455	1.15842	0.0143804
Plesovice_L_A@33	2014-12-11 18:40:00	7.83231	90689.1	12.4448	871	-2183	257.379	33.7038	0.150156	1.02754	1.22642	0.0174465
Plesovice_L_A@34	2014-12-11 19:08:00	7.89802	102744	12.4407	851	-2158	225.364	33.3649	-0.188742	1.12183	1.37788	0.0178594
Plesovice_L_A@36	2014-12-11 19:35:00	7.9477	92360.9	12.4238	810	-2108	160.705	31.9669	-1.5867	1.30614	1.23089	0.0153273
Plesovice_L_A@37	2014-12-11 19:49:00	7.97688	91288.5	12.4457	790	-2083	128.69	33.7835	0.229897	1.10682	1.21215	0.0159413
Plesovice_L_A@38	2014-12-11 20:17:00	7.96789	76062.4	12.4462	770	-2058	96.6747	33.8259	0.27226	1.12206	1.01112	0.0105635
Plesovice_L_A@39	2014-12-11 20:30:00	7.73061	79383.6	12.461	749	-2033	64.0312	35.0503	1.49661	1.39358	1.08766	0.0098353
Plesovice_L_A@40	2014-12-11 20:44:00	6.91348	94450.8	12.4613	730	-2008	32.6497	35.0777	1.52402	0.999642	1.44705	0.0220094
Plesovice_L_A@41	2014-12-11 21:11:00	6.85856	255324	12.4424	709	-1983	10	33.5069	-0.0467038	0.866934	3.94305	0.0333883
Plesovice_L_B@03	2014-12-11 21:50:24	6.8782	106107	12.4303	2148	-2138	80.4487	32.5044	-1.04928	1.03374	1.63396	0.026852
Plesovice_L_B@04	2014-12-11 22:19:12	6.82633	82069.3	12.4518	2115	-2161	120.673	34.2852	0.7316	1.16995	1.27341	0.018175
Plesovice_L_B@05	2014-12-11 22:33:36	6.80607	75555.1	12.4525	2083	-2184	160.078	34.3434	0.789744	1.24222	1.17582	0.017971
Plesovice_L_B@06	2014-12-11 22:48:00	6.7571	73121.4	12.4483	2050	-2207	200.302	33.9945	0.440878	0.870307	1.1462	0.017357
Plesovice_L_B@07	2014-12-11 23:16:48	6.82625	61256.8	12.432	2018	-2230	239.708	32.6447	-0.9089	1.03871	0.950486	0.013949
Plesovice_L_B@08	2014-12-11 23:31:12	6.74482	58477.1	12.4598	1985	-2253	279.932	34.9531	1.39943	1.09429	0.918312	0.01372
Plesovice_L_B@09	2014-12-11 23:45:36	6.74669	57976.8	12.4518	1953	-2276	319.338	34.2886	0.734923	1.21829	0.910202	0.01452
Plesovice_L_B@1	2014-12-11 21:21:36	6.90128	223378	12.4362	2214	-2092	10	32.9953	-0.55837	0.870377	3.42835	0.039458
Plesovice_L_B@10	2014-12-12	6.7553	57172.6	12.4693	1920	-2299	359.562	35.7413	2.1877	0.884763	0.896432	0.013633
Plesovice_L_B@11	2014-12-12 00:28:48	6.92428	56593.9	12.4626	1888	-2322	398.969	35.1881	1.6345	1.23544	0.865704	0.013088
Plesovice_L_B@12	2014-12-12 00:43:12	6.91583	51670.2	12.4628	1855	-2345	439.192	35.1998	1.64613	1.29446	0.791353	0.013124
Plesovice_L_B@13	2014-12-12 00:57:36	6.53171	52500	12.4566	1823	-2368	478.599	34.6906	1.13695	1.13547	0.851346	0.014213
Plesovice_L_B@14	2014-12-12 01:12:00	6.72839	51926.7	12.4494	1790	-2391	518.823	34.09	0.536401	1.56124	0.817436	0.013154
Plesovice_L_B@15	2014-12-12 01:26:24	6.71071	51858.7	12.4575	1758	-2414	558.229	34.7637	1.21005	1.34823	0.818516	0.012289
Plesovice_L_B@16	2014-12-12 01:40:48	6.7262	51310.4	12.4373	1725	-2437	598.453	33.0875	-0.46617	1.02699	0.807997	0.012664
Plesovice_L_B@17	2014-12-12 01:55:12	6.73746	51401.7	12.4457	1693	-2460	637.86	33.781	0.227405	1.068	0.808082	0.012658
Plesovice_L_B@18	2014-12-12 02:24:00	6.74012	50460.2	12.4576	1660	-2483	678.083	34.767	1.21337	1.1172	0.792967	0.01241
Plesovice_L_B@19	2014-12-12 02:38:24	6.76954	50685.2	12.4486	1628	-2506	717.49	34.0219	0.468289	1.29231	0.793043	0.011813
Plesovice_L_B@20	2014-12-12 02:52:48	6.73496	50842	12.4372	1595	-2529	757.714	33.0717	-0.48196	0.766738	0.799579	0.012332
Plesovice_L_B@21	2014-12-12 03:21:36	6.78776	50093	12.4574	1563	-2552	797.12	34.7521	1.19842	1.17982	0.781671	0.012372
Plesovice_L_B@22	2014-12-12 03:36:00	6.72588	49862.8	12.4573	1530	-2575	837.344	34.7462	1.1926	1.28443	0.785238	0.011768
Plesovice_L_B@23	2014-12-12 03:50:24	6.77321	49224.4	12.457	1498	-2598	876.751	34.7221	1.16851	1.39488	0.769768	0.011893
Plesovice_L_B@24	2014-12-12 04:04:48	6.66025	49367.9	12.4652	1465	-2621	916.974	35.4041	1.85046	1.09204	0.785105	0.012649
Plesovice_L_B@25	2014-12-12 04:33:36	6.73566	48283.1	12.4651	1433	-2644	956.381	35.39	1.83634	1.42888	0.759257	0.012444
Plesovice_L_B@26	2014-12-12 04:48:00	5.84382	45846.7	12.4578	1400	-2667	996.605	34.7886	1.23496	1.05727	0.830968	0.015238
Plesovice_L_B@28	2014-12-12 05:31:12	6.80505	48847.2	12.4509	1335	-2713	1076.23	34.2163	0.662657	1.03231	0.760295	0.012273
Plesovice_L_B@29	2014-12-12 05:45:36	6.88618	50877.7	12.4752	1303	-2736	1115.64	36.2356	2.68193	1.17451	0.782569	0.01252
Plesovice_L_B@30	2014-12-12 06:00:00	6.90143	50095.6	12.4464	1270	-2759	1155.87	33.8409	0.287211	1.316	0.768837	0.01155
Plesovice_L_B@31	2014-12-12 06:00:00	6.85231	52365	12.4474	1237	-2782	1196.09	33.9198	0.366121	1.19353	0.809428	0.012958
Plesovice_L_B@32	2014-12-12 06:28:48	7.20012	53111.1	12.4736	1205	-2805	1235.5	36.0977	2.54404	1.45052	0.781302	0.01176
Plesovice_L_B@34	2014-12-12 06:57:36	7.23118	50917.7	12.4538	1140	-2851	1067.96	34.4539	0.900219	1.16211	0.745819	0.010952
Plesovice_L_B@35	2014-12-12 07:26:24	7.13894	50647.7	12.4428	1107	-2874	1027.74	33.5402	-0.01348	1.3607	0.75145	0.011245
Plesovice_L_B@36	2014-12-12 07:40:48	7.18995	50929.2	12.4496	1075	-2897	988.339	34.1042	0.550522	1.46378	0.750266	0.011206
Plesovice_L_B@37	2014-12-12 07:55:12	7.20708	51308.9	12.4391	1042	-2920	948.114	33.2345	-0.31915	1.44602	0.754061	0.01152
Plesovice_L_B@39	2014-12-12 08:38:24	6.82187	47980.5	12.4695	977	-2966	868.489	35.758	2.20431	1.27556	0.744964	0.011157
Plesovice_L_B@41	2014-12-12 09:07:12	6.68778	46381.9	12.4756	912	-3012	788.866	36.263	2.70934	1.11605	0.734581	0.012254
Plesovice_L_B@42	2014-12-12 09:36:00	6.59117	46306.9	12.4609	880	-3035	749.466	35.0436	1.48997	1.46159	0.744145	0.012195
Plesovice_L_B@44	2014-12-12 10:04:48	6.67441	46814.9	12.4621	815	-3081	669.846	35.145	1.59131	1.1093	0.742926	0.012268
Plesovice_L_B@45	2014-12-12 10:19:12	6.66189	53525.2	12.4556	782	-3104	629.623	34.6042	1.05056	0.950047	0.85101	0.016048
Plesovice_L_B@46	2014-12-12 10:48:00	7.72349	55778.5	12.4527	750	-3127	590.227	34.3666	0.813002	1.21349	0.76494	0.013334
Plesovice_L_B@48	2014-12-12 11:02:24	7.59112	47084.2	12.4726	685	-3173	510.612	36.0121	2.45849	1.28748	0.656967	0.015587
Plesovice_L_B@49	2014-12-12 11:31:12	7.21319	56939.4	12.458	652	-3195	470.952	34.8069	1.25324	0.971202	0.836103	0.015117
Plesovice_L_B@50	2014-12-12 11:45:36	7.41674	60301.2	12.4478	620	-3217	432.12	33.9571	0.4035	1.26194	0.861166	0.014935
Plesovice_L_B@51	2014-12-12 12:00:00	7.51688	63642.2	12.4517	587	-3239	392.46	34.2828	0.729108	1.04347	0.896771	0.015261
Plesovice_L_B@53	2014-12-12 12:43:12	7.67147	68026.1	12.4641	522	-3283	313.968	35.3086	1.75494	1.34942	0.939229	0.017651
Plesovice_L_B@54	2014-12-12 12:57:36	7.67092	74238.3	12.4537	490	-3305	275.136	34.448	0.894404	1.08775	1.02507	0.017993
Plesovice_L_B@56	2014-12-12 13:40:48	7.81525	83142.9	12.4732	425	-3349	196.644	36.0636	2.50999	1.06743	1.12682	0.02257
Plesovice_L_B@57	2014-12-12 13:55:12	8.24255	91532.5	12.4574	392	-3371	156.984	34.7504	1.19676	0.950582	1.17622	0.020756
Plesovice_L_B@58	2014-12-12 14:09:36	8.49673	89987	12.4655	359	-3393	117.324	35.4224	1.86874	1.04599	1.12177	0.01867
Plesovice_L_B@59	2014-12-12 14:38:24	8.64639	80882.1	12.4681	327	-3415	78.492	35.6467	2.09301	0.907671	0.990813	0.015806
Plesovice_L_B@60	2014-12-12 14:52:48	8.58818	84260.9	12.4504	295	-3437	39.6611	34.169	0.615311	1.10311	1.0392	0.014784
Plesovice_L_B@61	2014-12-12 15:07:12	8.56729	182889	12.4192	262	-3459	10	31.5824	-1.97128	0.749646	2.26109	0.009634
5μm
PlesoviceL_5um@1	2013-09-27 00:41:00	0.881281	114548	12.3786	-228	-3750	3	28.21	-0.249448	2.93573	13.8239	0.56
PlesoviceL_5um@11	2013-09-27 03:52:00	0.878271	8611.42	12.2447	-178	-3750	50	17.09	-11.3691	3.51797	1.04281	0.18
PlesoviceL_5um@12	2013-09-27 04:11:00	0.872021	6063.2	12.2936	-173	-3750	55	21.14	-7.31482	4.35316	0.739495	0.24
PlesoviceL_5um@2	2013-09-27 01:01:00	0.880678	111195	12.3276	-223	-3750	5	23.97	-4.48983	2.3169	13.4285	2.11
PlesoviceL_5um@3	2013-09-27 01:20:00	0.88074	86865.5	12.2974	-218	-3750	10	21.47	-6.99253	1.85743	10.4896	0.38
PlesoviceL_5um@4	2013-09-27 01:39:00	0.88037	49999.2	12.3055	-213	-3750	15	22.13	-6.32636	1.88854	6.04029	0.28
PlesoviceL_5um@5	2013-09-27 01:58:00	0.879559	33725.7	12.3087	-208	-3750	20	22.41	-6.05392	2.2384	4.07808	0.45
PlesoviceL_5um@6	2013-09-27 02:17:00	0.882157	23560	12.2687	-203	-3750	25	19.08	-9.37894	2.62828	2.84047	0.78
PlesoviceL_5um@7	2013-09-27 02:36:00	0.880817	21757.7	12.2765	-198	-3750	30	19.72	-8.7352	2.61282	2.62716	0.91
PlesoviceL_5um@8	2013-09-27 02:55:00	0.880838	12622.9	12.2846	-193	-3750	35	20.4	-8.05907	2.97727	1.52413	0.6
PlesoviceL_5um@9	2013-09-27 03:14:00	0.880182	9252.94	12.2358	-188	-3750	40	16.35	-12.1101	3.64882	1.11807	0.12
pleL-5um-1@01	2014-11-13 02:32:00	1.31	77617.8	12.36	-91	-3494	2	26.41	-12.13	0.89	8.241	0.012
pleL-5um-1@02	2014-11-13 02:50:00	1.32	66295.3	12.45	-91	-3489	0	34.4	-4.14	0.91	6.99	0.072
pleL-5um-1@03	2014-11-13 03:09:00	1.33	64111.2	12.48	-91	-3484	1	36.81	-1.73	1.15	6.706	0.03
pleL-5um-1@04	2014-11-13 03:29:00	1.34	81382.4	12.48	-91	-3484	1	36.26	-2.28	1.07	8.418	0.024
pleL-5um-1@05	2014-11-13 04:07:00	1.36	93744.2	12.45	-91	-3479	3	34.35	-4.2	1.01	9.577	0.072
pleL-5um-1@06	2014-11-13 04:26:00	1.37	58601.2	12.48	-91	-3474	5	36.77	-1.77	0.91	5.942	0.045
pleL-5um-1@07	2014-11-13 04:45:00	1.38	55875.6	12.46	-91	-3469	6	34.94	-3.6	0.89	5.628	0.022
pleL-5um-1@08	2014-11-13 05:23:00	1.4	39849.5	12.49	-91	-3464	8	37.54	-1	0.99	3.958	0.022
pleL-5um-1@09	2014-11-13 05:42:00	1.4	24447.8	12.43	-91	-3459	10	32.2	-6.34	1.08	2.42	0.002
pleL-5um-1@10	2014-11-13 06:02:00	1.39	24791.1	12.39	-91	-3454	12	29.48	-9.06	1.13	2.479	0.006
pleL-5um-1@11	2014-11-13 06:20:00	1.41	13831.2	12.42	-91	-3449	13	31.85	-6.69	1.49	1.357	0.002
pleL-5um-1@12	2014-11-13 06:59:00	1.43	9045.23	12.45	-91	-3444	15	34.5	-4.04	1.88	0.878	0.002
pleL-5um-1@13	2014-11-13 07:18:00	1.44	8891.79	12.44	-91	-3439	17	33.42	-5.12	1.82	0.859	0.002
pleL-5um-1@14	2014-11-13 07:37:00	1.44	6370.04	12.48	-91	-3434	18	36.78	-1.76	2.2	0.614	0.002
pleL-5um-1@15	2014-11-13 07:55:00	1.45	5049.32	12.39	-91	-3429	20	29.27	-9.27	2.31	0.484	0.003
pleL-5um-2@01	2014-11-12 19:33:00	0.92	84108.1	12.37	-349	-3046	6	27.1	-11.44	0.98	12.639	0.098
pleL-5um-2@02	2014-11-12 19:52:00	0.98	76533.8	12.38	-344	-3046	4	28.7	-9.84	0.99	10.858	0.089
pleL-5um-2@03	2014-11-12 20:10:00	1.02	82065.8	12.4	-339	-3046	2	30.28	-8.26	1.07	11.144	0.127
pleL-5um-2@04	2014-11-12 20:49:00	1.07	102975	12.39	-334	-3046	1	29.31	-9.23	0.86	13.293	0.17
pleL-5um-2@05	2014-11-12 21:08:00	1.08	96088.3	12.37	-329	-3046	3	27.9	-10.64	0.9	12.386	0.021
pleL-5um-2@06	2014-11-12 21:27:00	1.08	69046.9	12.4	-324	-3046	6	29.69	-8.85	0.88	8.903	0.07
pleL-5um-2@07	2014-11-12 21:45:00	1.1	58709.6	12.39	-319	-3046	8	29.4	-9.14	0.92	7.416	0.054
pleL-5um-2@08	2014-11-12 22:24:00	1.15	44665.8	12.45	-314	-3046	11	34.27	-4.27	1.03	5.398	0.049
pleL-5um-2@09	2014-11-12 22:43:00	1.17	52816.5	12.39	-309	-3046	13	29.3	-9.24	0.9	6.25	0.052
pleL-5um-2@10	2014-11-12 23:02:00	1.19	49394.4	12.41	-304	-3046	15	30.8	-7.74	1.01	5.764	0.054
pleL-5um-2@11	2014-11-12 23:40:00	1.22	52829.4	12.39	-299	-3046	18	29.37	-9.17	0.92	5.989	0.049
pleL-5um-2@12	2014-11-12 23:59:00	1.23	85418.4	12.34	-294	-3046	20	24.87	-13.67	1.33	9.64	0.105
pleL-5um-2@13	2014-11-13 00:17:00	1.24	22454.5	12.38	-274	-3046	30	28.08	-10.46	1.43	2.507	0.032
pleL-5um-2@15	2014-11-13 01:15:00	1.27	35251.4	12.39	-264	-3046	35	28.91	-9.63	1.34	3.853	0.03
pleL-5um-2@16	2014-11-13 01:34:00	1.27	31663.8	12.42	-259	-3046	37	31.39	-7.15	1.16	3.446	0.025
pleL-5um-2@17	2014-11-13 01:52:00	1.28	24691.4	12.43	-254	-3046	40	32.82	-5.72	1.33	2.67	0.018
The Qinghu zircon
Name	Time	IP	R1=7Li/	R0=7Li/6Li	X Position	Y Position	distence to rim	δ7Li m(‰)	corr delta	1se	Li (ppm)	1se	note
20μm
qinghu01@1	2013-09-19 10:09:00	23.3952	327688	12.1286	239	643	49.12	7.44	-6.88281	0.885983	1	0.0072
qinghu01@2	2013-09-19 10:29:00	23.3465	302114	12.1046	59	634	205.2	5.45	-8.87716	1.08648	2.0764	0.00913617
qinghu01@3	2013-09-19 10:49:00	23.1471	45162.5	12.0956	-86	623	348.04	4.71	-9.62224	1.9697	0.313072	0.00237934
qinghu1@4	2013-09-22 10:29:00	22.2505	198977	12.4329	155	628	110.06	32.72	1.40023	0.84126	1.17032	0.00877738
qinghu1@5	2013-09-22 10:49:00	22.2508	80039.7	12.3373	-31	624	293.27	24.78	-6.53897	1.08473	0.47076	0.00409561
qinghu1r@2	2013-09-22 16:29:00	28.1099	300226	12.3679	60	658	209.64	27.32	-3.99972	0.709789	1.39775	0.00740806
qinghu1r@1	2013-09-22 16:48:00	28.3885	235080	12.3543	-92	653	357.3	26.19	-5.13271	1.02819	1.08371	0.0127878
10μm
qinghu1@01	2014-11-10 06:07:00	11.04	945314	12.54	-459	1210	0	41.44	-	-	11.777	0.596
qinghu1@02	2014-11-10 06:18:00	11.64	328780	12.48	-478	1210	9	36.94	-2.14	0.94	3.884	0.075
qinghu1@03	2014-11-10 06:29:00	11.44	192628	12.45	-500	1210	31	34.26	-4.82	1.16	2.316	0.052
qinghu1@04	2014-11-10 06:40:00	11.65	176395	12.46	-524	1206	55	34.79	-4.3	0.69	2.083	0.038
qinghu1@05	2014-11-10 07:03:00	11.61	101879	12.46	-548	1208	79	34.71	-4.38	1.02	1.207	0.018
qinghu1@06	2014-11-10 07:14:00	11.59	91824.2	12.46	-575	1206	106	35.1	-3.99	0.84	1.09	0.02
qinghu1@07	2014-11-10 07:25:00	11.37	99818.9	12.47	-601	1209	132	35.87	-3.21	0.86	1.208	0.022
qinghu1@08	2014-11-10 07:36:00	11.56	68022.1	12.47	-624	1209	155	35.89	-3.2	1.04	0.809	0.015
qinghu1@09	2014-11-10 07:58:00	11.34	91430.7	12.46	-649	1206	190	34.72	-4.36	1.14	1.109	0.016
qinghu1@10	2014-11-10 08:09:00	11.49	71915.1	12.4	-677	1202	218	29.98	-9.1	1.32	0.861	0.009
qinghu1@11	2014-11-10 08:20:00	11.55	55978.6	12.43	-699	1198	240	32.45	-6.64	1.2	0.667	0.01
qinghu1@12	2014-11-10 08:31:00	11.57	90845.6	12.47	-730	1200	271	35.59	-3.5	1.15	1.08	0.017
qinghu1@13	2014-11-10 08:53:00	11.61	57544.3	12.5	-759	1202	300	38.47	-0.61	1.34	0.682	0.03
qinghu1@13	2014-11-10 08:53:00	11.61	57544.3	12.5	-759	1202	68	38.47	-0.61	1.34	0.682	0.03
qinghu1@14	2014-11-10 09:04:00	11.61	180799	12.49	-764	1265	5	37.06	-2.03	0.75	2.142	0.037
qinghu1@15	2014-11-10 09:15:00	11.46	181532	12.51	-760	1246	24	38.97	-0.11	0.96	2.179	0.037
qinghu1@16	2014-11-10 09:26:00	11.53	52537.4	12.4	-760	1226	44	29.93	-9.16	1.39	0.627	0.009
qinghu1@17	2014-11-10 09:49:00	11.56	60629.4	12.31	-759	1182	88	22.44	-	-	0.721	0.009
qinghu1@18	2014-11-10 10:00:00	11.61	27620.5	12.41	-758	1162	108	31.06	-8.02	1.49	0.327	0.006
qinghu1@19	2014-11-10 10:11:00	11.46	82885.6	12.37	-760	1144	126	27.75	-	-	0.995	0.014
qinghu1@20	2014-11-10 10:22:00	11.25	296608	12.48	-823	1265	5	36.24	-2.84	0.67	3.627	0.063
qinghu1@21	2014-11-10 10:44:00	11.4	262784	12.48	-823	1245	25	36.89	-2.2	0.71	3.17	0.05
qinghu1@22	2014-11-10 10:55:00	11.43	26412.5	12.44	-821	1219	51	33.32	-5.77	2.18	0.318	0.016
qinghu1@23	2014-11-10 11:06:00	11.4	31137.2	12.35	-820	1197	350	26.05	-	-	0.376	0.009
qinghu1@23	2014-11-10 11:06:00	11.4	31137.2	12.35	-820	1197	73	26.05	-	-	0.376	0.009
qinghu1@24	2014-11-10 11:17:00	11.38	30842.8	12.36	-818	1174	96	26.3	-	-	0.373	0.007
qinghu1@25	2014-11-10 11:39:00	11.56	54100.2	12.44	-818	1150	120	33.57	-5.52	0.93	0.643	0.01
qinghu1@1	2014-12-10 17:49:00	11.7997	959941	12.2262	270	1172	3	15.55	-18.27	1.27	8.753	0.429
qinghu1@02	2014-12-10 18:02:00	11.8241	455865	12.3838	251	1164	11	28.64	-5.18	0.96	4.148	0.024
qinghu1@03	2014-12-10 18:15:59	11.8333	119506	12.3297	235	1161	37	24.15	-9.67	0.96	1.087	0.011
qinghu1@04	2014-12-10 18:44:00	11.8847	1279427	12.7038	273	1139	3	55.22	-	-	11.583	0.644
qinghu1@05	2014-12-10 18:58:00	11.8973	1227011	12.2615	263	1143	11	18.48	-15.33	0.98	11.097	0.062
qinghu1@06	2014-12-10 19:11:00	11.8745	101315	12.0476	248	1142	25	0.72	-	-	0.918	0.006
qinghu1@07	2014-12-10 19:39:00	11.8757	74127.6	12.0445	237	1143	36	0.46	-	-	0.672	0.012
qinghu1@08	2014-12-10 19:52:00	11.7867	52180.4	12.1113	217	1142	56	6	-	-	0.476	0.021
qinghu1@09	2014-12-10 20:06:00	11.8363	107166	12.3588	120	1149	153	26.56	-7.26	1.07	0.974	0.031
qinghu1@10	2014-12-10 20:33:00	11.078	99407.5	12.2662	110	1148	163	18.87	-	-	0.966	0.008
qinghu1@11	2014-12-10 20:46:59	11.2564	89302.7	12.3173	96	1147	177	23.11	-	-	0.854	0.014
qinghu1@12	2014-12-10 21:00:59	11.0803	83479.4	12.2622	87	1147	186	18.54	-	-	0.811	0.004
qinghu1@13	2014-12-10 21:27:59	10.907	110087	12.2436	75	1146	198	16.99	-	-	1.086	0.005
qinghu1@14	2014-12-10 21:40:59	10.9705	143712	12.3529	59	1147	214	26.07	-7.75	1	1.41	0.028
qinghu1@15	2014-12-10 21:54:59	10.9929	75686.6	12.4044	40	1148	233	30.35	-3.47	1.19	0.741	0.012
qinghu1@16	2014-12-10 22:21:59	8.16182	278746	12.3955	221	1196	3	29.61	-4.21	0.86	3.675	0.048
qinghu1@17	2014-12-10 22:36:00	10.6722	101517	12.4047	217	1184	13	30.37	-3.45	1.06	1.023	0.014
qinghu1@18	2014-12-10 22:50:00	10.8912	113595	12.3801	215	1174	23	28.33	-5.48	1.22	1.122	0.011
qinghu1@19	2014-12-10 23:17:00	11.0144	75240.2	12.1066	212	1163	34	5.61	-	-	0.735	0.007
qinghu1@20	2014-12-10 23:30:59	11.1068	506457	12.3921	210	1079	3	29.33	-4.49	0.82	4.906	0.045
qinghu1@21	2014-12-10 23:44:00	11.1981	236493	12.3766	205	1091	13	28.04	-5.78	0.65	2.272	0.031
qinghu1@22	2014-12-11 00:11:59	11.2108	229435	12.3443	198	1103	27	25.36	-8.46	0.83	2.202	0.016
qinghu1@23	2014-12-11 00:24:59	11.176	118623	12.3507	187	1116	44	25.89	-7.93	1.05	1.142	0.006
qinghu1@24	2014-12-11 00:38:59	11.0833	110334	12.3871	179	1129	59	28.92	-4.9	1.13	1.071	0.005
5μm
qinghu1-5um@01	2014-11-13 19:52:00	0.96	28355.2	12.47	237	1274	1	35.51	-2.92	1.27	3.986	0.038
qinghu1-5um@02	2014-11-13 20:10:00	0.92	19494	12.45	232	1280	5	33.97	-4.45	1.35	2.839	0.029
qinghu1-5um@03	2014-11-13 20:29:00	0.91	12178.6	12.48	227	1284	10	36.89	-1.53	1.3	1.807	0.011
qinghu1-5um@04	2014-11-13 21:08:00	0.81	12326.4	12.43	222	1290	15	32.37	-6.05	1.55	2.053	0.027
qinghu1-5um@05	2014-11-13 21:27:00	0.79	3959.08	12.39	217	1294	20	29.17	-9.25	2.68	0.677	0.006
qinghu1-5um@06	2014-11-13 21:46:00	0.78	4125.68	12.47	212	1300	25	35.69	-2.73	2.52	0.716	0.003
qinghu1-5um@07	2014-11-13 22:25:00	0.73	9800.32	12.44	207	1304	30	33.33	-5.09	1.58	1.805	0.013
qinghu1-5um@08	2014-11-13 22:44:00	0.72	6325.19	12.49	202	1310	35	37.08	-1.35	2.05	1.189	0.009
qinghu1-5um@09	2014-11-14 09:15:00	1.15	11462.6	12.45	195	1310	40	33.89	-4.53	1.65	1.341	0.018
qinghu1-5um@10	2014-11-14 09:54:00	1.06	10408.7	12.45	188	1310	45	34.51	-3.91	1.39	1.327	0.019
qinghu1-5um@11	2014-11-14 10:12:00	1.06	9559.08	12.44	181	1310	50	33.17	-5.25	1.52	1.216	0.019
qinghu1-5um@12	2014-11-14 10:31:00	1.02	9154.9	12.45	174	1310	55	33.82	-4.6	1.89	1.213	0.009
qinghu1-5um@13	2014-11-14 11:10:00	0.95	10408.1	12.45	167	1310	60	33.9	-4.53	1.48	1.472	0.016
qinghu1-5um@14	2014-11-14 11:28:00	0.92	10475.3	12.49	160	1310	65	37.18	-1.25	1.65	1.534	0.02
qinghu1-5um@15	2014-11-14 11:46:00	0.88	7226.49	12.43	153	1310	70	32.42	-6	2.01	1.107	0.012
qinghu1-5um@16	2014-11-14 12:25:00	0.81	4412.3	12.48	146	1310	75	36.38	-2.04	2.58	0.732	0.005
qinghu1-5um@17	2014-11-14 12:44:00	0.71	5503.8	12.52	139	1310	80	39.84	1.41	2.15	1.05	0.007
qinghu_a@1	2014-12-13 04:48:00	3.57	301082	12.19	-4234	4084	3	12.82	-21.35	1.19	11.203	0.123
qinghu_a@2	2014-12-13 05:16:00	2.95	114740	12.4	-4224	4094	14	30.31	-3.86	1.07	5.161	0.039
qinghu_a@3	2014-12-13 05:30:00	3.07	22558.2	12.43	-4216	4107	29	32.7	-1.47	1.81	0.976	0.006
qinghu_a@4	2014-12-13 05:43:00	3.46	22305.9	12.43	-4202	4122	50	32.37	-1.81	1.37	0.857	0.016
qinghu_a@5	2014-12-13 05:57:00	3.77	35021.3	12.45	-4188	4136	69	34.45	0.27	1.31	1.235	0.02
qinghu_a@6	2014-12-13 06:25:00	3.64	33423.1	12.42	-4176	4146	85	31.69	-2.48	1.62	1.221	0.011
qinghu_a@7	2014-12-13 06:39:00	3.08	39463.1	12.37	-4162	4158	103	27.62	-6.55	1.4	1.704	0.011
qinghu_a@8	2014-12-13 06:53:00	3.06	16774.1	12.38	-4150	4173	122	28.4	-5.77	3.47	0.729	0.036
qinghu_a@9	2014-12-13 07:21:00	1.39	13394.2	12.37	-4136	4188	143	27.43	-6.74	2.02	1.282	0.012
qinghu_a@10	2014-12-13 07:34:00	1.53	7316.33	12.37	-4121	4204	165	27.75	-6.42	3.78	0.635	0.009
qinghu_d@1	2014-12-13 12:54:00	2.97	74506.6	12.18	-880	4455	3	11.34	-22.83	1.74	3.339	0.041
qinghu_d@02	2014-12-13 13:08:00	3	115909	12.39	-867	4457	13	29.54	-4.63	1.22	5.133	0.056
qinghu_d@03	2014-12-13 13:36:00	3.1	69926.5	12.42	-854	4458	26	31.55	-2.62	1.31	2.994	0.022
qinghu_d@04	2014-12-13 13:50:00	3.14	31259.3	12.42	-840	4458	40	31.63	-2.54	1.55	1.322	0.008
qinghu_d@05	2014-12-13 14:04:00	3.22	31713.7	12.45	-829	4458	51	34.29	0.11	1.43	1.31	0.008
qinghu_d@06	2014-12-13 14:31:00	2.88	17085.6	12.39	-815	4454	65	29.11	-5.06	1.87	0.788	0.004
qinghu_d@07	2014-12-13 14:45:00	3.01	13664.3	12.44	-795	4461	85	33.4	-0.77	1.75	0.604	0.005
qinghu_d@08	2014-12-13 14:59:00	3.11	22014.8	12.44	-776	4460	104	32.94	-1.23	1.84	0.941	0.006
qinghu_d@09	2014-12-13 15:13:00	3.12	20826.2	12.39	-758	4464	122	29.27	-4.9	2.11	0.887	0.002
qinghu_d@11	2014-12-13 15:55:00	2.65	37353.9	12.41	-705	4477	176	31.07	-3.1	2.1	1.872	0.009
qinghu_d@14	2014-12-13 16:51:00	2.58	22970.7	12.4	-638	4485	244	29.77	-4.4	2.01	1.182	0.008
qinghu_d@15	2014-12-13 17:05:00	2.52	23242.5	12.41	-616	4488	266	30.51	-3.66	2.44	1.227	0.01
qinghu_d@16	2014-12-13 17:18:00	1.56	11777.4	12.4	-599	4488	283	30.06	-4.12	5.89	1.006	0.018
qinghu_e@1	2014-12-13 18:42:00	1.23	50724.8	12.28	-372	4318	3	19.79	-14.38	1.81	5.501	0.054
qinghu_e@02	2014-12-13 18:56:00	1.4	73049.2	12.4	-365	4321	8	30.35	-3.82	1.56	6.951	0.063
qinghu_e@03	2014-12-13 19:10:00	1.57	35019.8	12.42	-347	4321	25	31.83	-2.35	1.93	2.97	0.021
qinghu_e@04	2014-12-13 19:24:00	1.65	17174.3	12.4	-328	4320	44	30.03	-4.14	1.86	1.38	0.011
qinghu_e@05	2014-12-13 19:52:00	1.71	18302	12.45	-309	4319	63	33.84	-0.33	2.27	1.42	0.014
qinghu_e@06	2014-12-13 20:06:00	2	19703.8	12.39	-290	4319	82	29.44	-4.74	1.77	1.309	0.007
qinghu_e@07	2014-12-13 20:20:00	1.98	19989.9	12.37	-271	4319	101	27.6	-6.57	2.01	1.34	0.01
qinghu_e@08	2014-12-13 20:47:00	2.02	16119.7	12.4	-252	4318	120	29.96	-4.21	2.12	1.059	0.004
The Temora zircon
Name	Time	IP	R1=7Li/	R0=7Li/6Li	X Position	Y Position	distance to rim	δ7Li m(‰)	δ7Li	1se	ppm	1σ	note
Tem2-20um_1	2013-09-21 12:20:00	24.647	61242.9	12.4728	-3069	-283	153	36.0346	1.07	0.71	0.29	0
Tem2-20um_2	2013-09-21 12:39:00	24.6302	12043	12.5334	-3134	-268	89	41.0657	6.1	1.6	0.06	0
Tem2-20um_3	2013-09-21 12:59:00	24.6173	3926.32	12.6172	-3222	-280	0	48.0256	13.06	2.82	0.02	0	low [Li]
Tem2-20um_4	2013-09-21 22:04:00	24.722	13204.8	12.5497	-3312	-306	-94	42.4188	7.45	1.53	0.06	0.001
Tem2-20um_5	2013-09-21 13:38:00	24.5961	20849.5	12.5233	-3365	-267	-144	40.2293	5.26	1.22	0.1	0.001
Temora_10um-01	2014-12-12 18:10:00	8.27088	425465	12.3942	-3439	6	193	29.5074	-4.67	1.97	6.84	0.203
Temora_10um-02	2014-12-12 18:24:00	8.44854	9616.81	12.5076	-3418	3	172	38.9202	4.75	2.89	0.15	0.001
Temora_10um-03	2014-12-12 18:37:00	8.36937	6160.7	12.4622	-3397	0	151	35.1516	0.98	2.77	0.1	0.001
Temora_10um-04	2014-12-12 19:05:00	8.29896	5471.36	12.5508	-3376	-3	130	42.511	8.34	3.1	0.09	0.001
Temora_10um-05	2014-12-12 19:19:00	8.20367	4519.56	12.5115	-3355	-6	109	39.2458	5.07	3.49	0.07	0.001
Temora_10um-06	2014-12-12 19:33:00	7.90773	6029.09	12.5813	-3334	-9	87	45.0436	10.87	2.83	0.1	0.002
Temora_10um-07	2014-12-12 19:47:00	7.98087	5302.66	12.4933	-3313	-12	66	37.739	3.57	3.41	0.09	0.001
Temora_10um-08	2014-12-12 20:14:00	7.45617	4240.49	12.5778	-3291	-14	44	44.7512	10.58	3.05	0.08	0.001
Temora_10um-09	2014-12-12 20:28:00	7.56374	1561.35	12.4513	-3269	-16	22	34.2462	-	-	0.03	0	low [Li]
Temora_10um-10	2014-12-12 20:42:00	7.18041	1448.02	12.5212	-3247	-18	0	40.0565	5.88	5.74	0.03	0	low [Li]
Temora_10um-11	2014-12-12 21:10:00	7.02402	1430.49	12.4114	-3225	-20	-22	30.9295	-	-	0.03	0	low [Li]
Temora_10um-12	2014-12-12 21:24:00	7.08285	2698.2	12.4275	-3203	-22	-44	32.2676	-	-	0.05	0	low [Li]
Temora_10um-13	2014-12-12 21:38:00	7.08716	5482.21	12.6438	-3181	-24	-66	50.2401	16.07	3.09	0.1	0.002
Temora_10um-14	2014-12-12 22:05:00	6.96464	3220.66	12.5304	-3159	-26	-88	40.8173	6.64	4.01	0.06	0.001
Temora_10um-15	2014-12-12 22:19:00	7.12784	3507.49	12.4872	-3137	-28	-110	37.2265	3.05	4.35	0.07	0.001
Temora_10um-16	2014-12-12 22:33:00	7.04296	3413.7	12.5313	-3115	-30	-133	40.8896	6.72	4.51	0.06	0.001
Temora_10um-17	2014-12-12 22:47:00	6.61941	4901.93	12.591	-3093	-32	-155	45.8477	11.68	3.64	0.1	0.001
Temora_10um-18	2014-12-12 23:15:00	6.09229	73417.3	12.4476	-3071	-34	-177	33.938	-0.23	1.24	1.6	0.013
Temora_10um-19	2014-12-12 23:28:00	6.22645	234953	12.4287	-3049	-36	-199	32.3731	-1.8	0.62	5.01	0.026
